# Supplementary material for: Assessing Nursing Students’ Self-Perceptions about Safe Medication Management: Design and Validation of a Tool, the NURSPeM
Source: Int J Environ Res Public Health. 2022 Apr 12;19(8):4663. doi: 10.3390/ijerph19084663 (PMC9028847; doi:10.3390/ijerph19084663)
Supplement: Supplementary file 1 [file ijerph-19-04663-s001.zip]

Archive with 1 entries (1 files):
- ijerph-1608981-supplementary.pdf
